# Supplementary material for: Plasma Antithrombin III Levels Can Be a Prognostic Factor in Liver Cirrhosis Patients with Portal Vein Thrombosis
Source: Int J Mol Sci. 2023 Apr 23;24(9):7732. doi: 10.3390/ijms24097732 (PMC10178007; doi:10.3390/ijms24097732)
Supplement: Supplementary file 1 [file ijms-24-07732-s001.zip]

Archive with 1 entries (1 files):
- ijms-2214400-supplementary.pdf
